# Supplementary material for: Prediction of Overall Survival by Thymidine Kinase 1 Combined with Prostate-Specific Antigen in Men with Prostate Cancer
Source: Int J Mol Sci. 2023 Mar 8;24(6):5160. doi: 10.3390/ijms24065160 (PMC10049218; doi:10.3390/ijms24065160)
Supplement: Supplementary file 1 [file ijms-24-05160-s001.zip]

Archive with 1 entries (1 files):
- ijms-2210181-supplementary.pdf
